# Supplementary material for: Genetic dissection of thousand-seed weight in linseed (Linum usitatissimum L.) using multi-locus genome-wide association study
Source: Front Plant Sci. 2023 Jun 2;14:1166728. doi: 10.3389/fpls.2023.1166728 (PMC10272591; doi:10.3389/fpls.2023.1166728)
Supplement: Supplementary file 2 [file Table_1.xlsx]

## Sheet: Sheet1
Supplementary Table 1: List of linseed germplasm accessions used for association panel for TSW trait.
S.N.	Accession	Geographical location
1	EC0000522	Argentina
2	EC0001475	Australia
3	IC0096624	Maharashtra, India
4	IC0096628	Maharashtra, India
5	IC0096631	Maharashtra, India
6	IC0096632	Maharashtra, India
7	IC0096633	Maharashtra, India
8	IC0096634	Maharashtra, India
9	IC0096637	Maharashtra, India
10	IC0096638	Maharashtra, India
11	IC0096647	Maharashtra, India
12	IC0096648	Maharashtra, India
13	IC0096657	Maharashtra, India
14	IC0096690	Maharashtra, India
15	EC0022648	United State Of America
16	IC0096695	Maharashtra, India
17	IC0096711	Maharashtra, India
18	IC0096718	Maharashtra, India
19	IC0096731	Maharashtra, India
20	IC0096739	Maharashtra, India
21	IC0267677	Maharashtra, India
22	IC0268345	Madhya Pradesh, India
23	IC0268350	Madhya Pradesh, India
24	EC0041462	Argentina
25	IC0280927	Meghalaya, India
26	IC0283435	Bihar, India
27	IC0305055	Punjab, India
28	IC0319846	Himachal Pradesh, India
29	IC0332123	Bihar, India
30	IC0345397	Maharashtra, India
31	IC0345409	Maharashtra, India
32	EC0041465	Argentina
33	IC0356381	Uttar Pradesh, India
34	IC0384575	Madhya Pradesh, India
35	IC0426929	Uttar Pradesh, India
36	IC0426932	Uttar Pradesh, India
37	EC0041466	Argentina
38	IC0449071	Chhattisgarh, India
39	IC0512310	Chhattisgarh, India
40	IC0523804	Rajasthan, India
41	IC0523807	Released variety
42	EC0041467	Argentina
43	IC0525910	Uttar Pradesh, India
44	IC0525915	Uttar Pradesh, India
45	IC0525917	Uttar Pradesh, India
46	IC0525928	Uttar Pradesh, India
47	IC0525939	Uttar Pradesh, India
48	EC0041469	Argentina
49	IC0526010	Assam, India
50	IC0526023	Himachal Pradesh, India
51	IC0526027	Himachal Pradesh, India
52	EC0041481	Argentina
53	IC0526031	Himachal Pradesh, India
54	IC0526039	Orissa, India
55	EC0041528	Argentina
56	IC0526058	Orissa, India
57	IC0526094	West Bengal, India
58	IC0526118	West Bengal, India
59	IC0526124	Madhya Pradesh, India
60	IC0526130	Maharashtra, India
61	IC0526151	Madhya Pradesh, India
62	IC0526153	Madhya Pradesh, India
63	EC0041535	Argentina
64	IC0526154	Chhattisgarh, India
65	IC0538726	Himachal Pradesh, India
66	IC0538760	Himachal Pradesh, India
67	IC0538795	Himachal Pradesh, India
68	IC0554605	Himachal Pradesh, India
69	IC0586944	Maharashtra, India
70	IC0613907	Chhattisgarh, India
71	IC0420772	Released variety
72	IC0611328	Released variety
73	EC0041619	Argentina
74	EC0041621	Argentina
75	EC0041622	Argentina
76	EC0041643	Argentina
77	EC0041644	Argentina
78	EC0000526	Argentina
79	EC0041650	Argentina
80	EC0041700	Argentina
81	EC0041720	Argentina
82	EC0041734	Argentina
83	EC0041753	Argentina
84	EC0041764	Argentina
85	EC0041765	Argentina
86	EC0110289	Romania
87	EC0000531	Argentina
88	EC0115148	United State Of America
89	EC0118743	Hungary
90	EC0718826	Australia
91	EC0718827	Australia
92	EC0718828	Australia
93	EC0718829	Australia
94	EC0718830	Australia
95	EC0718831	Australia
96	EC0000538	Argentina
97	EC0718850	Australia
98	EC0718851	Australia
99	IC0002376	Unknown
100	IC0053278	Madhya Pradesh, India
101	EC0000545	Argentina
102	IC0054960	Maharashtra, India
103	IC0054967	Maharashtra, India
104	IC0054969	Maharashtra, India
105	IC0054971	West Bengal, India
106	IC0054972	Maharashtra, India
107	IC0054976	Maharashtra, India
108	IC0054986	Maharashtra, India
109	IC0056365	Maharashtra, India
110	EC0001388	Australia
111	IC0061278	Madhya Pradesh, India
112	IC0096463	Maharashtra, India
113	IC0096479	Maharashtra, India
114	IC0096485	Maharashtra, India
115	IC0096487	Maharashtra, India
116	IC0096488	Maharashtra, India
117	IC0096489	Maharashtra, India
118	IC0096494	Maharashtra, India
119	IC0096511	Maharashtra, India
120	IC0096514	Maharashtra, India
121	IC0096534	Maharashtra, India
122	IC0096539	Maharashtra, India
123	IC0096549	Maharashtra, India
124	IC0096555	Maharashtra, India
125	EC0001432	Australia
126	IC0096564	Maharashtra, India
127	IC0096565	Maharashtra, India
128	IC0096580	Maharashtra, India
129	IC0096591	Maharashtra, India
130	IC0096601	Maharashtra, India
131	Kartika	Released variety
